# Supplementary material for: A new approach for detecting adventitious viruses shows Sf-rhabdovirus-negative Sf-RVN cells are suitable for safe biologicals production
Source: BMC Biotechnol. 2018 Feb 7;18:8. doi: 10.1186/s12896-017-0412-z (PMC5803895; doi:10.1186/s12896-017-0412-z)
Supplement: Additional file 1: — The following supplementary files are part of this publication. (ZIP 77 kb) [file 12896_2017_412_MOESM1_ESM.zip]

Archive with 4 entries (4 files):
- Additional file/Sf-Errantiviruses.rar
- Additional file/Sf-EVEs.rar
- Additional file/Sf-Mavericks.rar
- Additional file/Sf-R1 LINEs.rar
